# Supplementary material for: Lifestyle and Ice: The Relationship between Ecological Specialization and Response to Pleistocene Climate Change
Source: PLoS One. 2015 Nov 4;10(11):e0138766. doi: 10.1371/journal.pone.0138766 (PMC4636791; doi:10.1371/journal.pone.0138766)
Supplement: S1 File — Table A: AMOVA analysis of all newly sequenced species with specimens from more than one locality (Aethotaxis mitopteryx was sampled just at EI) (supplement of Janko et al. (2007)); Trematomus hansoni geographic subdivision was used according to the structure found by Van de Putte et al. (2012) and locality JI with two samples for Lepidonotothen nudifrons was omitted. Table B: neutrality tests for species with identified geographical structure separately for both markers. E—eco-group (P—pelagic, I—intermediate, B—benthic). P value—P value of certain fixation indices. Locality: SO—South Orkney, SG—South Georgia, EI—Elephant Island, SS—South Shetlands, JI—Joinville Island, CR—Cape Roberts, CH—Cape Hallett, TA—Terre Adelie, Rothera—Rothera research station, CS—Casey. N—number of haploplotypes. L—length in base pairs of the non-recombined locus. hd—haplotype diversity. π –nucleotide diversity. ϴW—Watterson’s estimate of Theta per site. T(ex) (DSP)/ T(ex) (S)/ T(ex) (A)*103 –time of the expansion estimated in DnaSP/ SITES/Arlequin in mutational time units. T(ex) (DSP)/T(ex) (S)/T(ex) (A) (Kya)–absolute time of the expansion estimated in DnaSP/SITES/Arlequin in Kya. NS—not significantly different from zero. #–values significant at α = 0.05 after sequential Bonferroni correction. * model fits poorly. (XLSX) [file pone.0138766.s004.xlsx]

## Sheet: List2
S1 File. Table A: AMOVA analysis of all newly sequenced species with specimens from more than one locality (Aetotaxis mitopteryx was sampled just at EI) (supplement of Janko et al. 2007); Trematomus hansoni geographic subdivision was used according to the structure found by Van de Putte et al. (2012) and locality JI with two samples for Lepidonotothen nudifrons was omited. Table B: neutrality tes…
Table A,
Cyt b		Fixation indices			P value
Species	E	FCT	FSC	FST	FCT	FSC	FST
Notothenia rossii	I			0.000			1.00000
Trematomus eulepidotus	I	-0.19794	0.17765	0.01488	0.75269	0.02151	0.02639
Gobionotothen gibberifrons	B			-0.02184			0.58065
Gymnodraco acuticeps	B			0.31660			0.11632
Lepidonotothen nudifrons	B			0.05667			0.18182
Trematomus hansoni	B	-0.06617	0.20785	0.15543#	0.70283	0.00880	0.00000
Trematomus nicolai	B	-1.33913	0.70101	0.30063	0.67351	0.17204	0.10166
S7		Fixation indices			P value
Species	E	FCT	FSC	FST	FCT	FSC	FST
Notothenia rossii	I			0.10135			0.04203
Trematomus eulepidotus	I	0.01399	0.01125	0.02509	0.49071	0.20235	0.05083
Gobionotothen gibberifrons	B			0			1.00000
Gymnodraco acuticeps	B			-0.07020			0.87586
Lepidonotothen nudifrons	B			0.57518#			0
Trematomus hansoni	B	-0.07457	0.12243	0.05699#	0.45455	0.02053	0.00782
Trematomus nicolai	B			-0.28474			1.00000
Table B,
Cyt b
Species	Locality	N	L	Tajima´s D	Fu´s Fs	hd	π *103	ϴW*103	Tex (DSP) / Tex (S) / Tex (A) *103	Tex (DSP) / Tex (S) / Tex (A) (Kya)
Trematomus hansoni	TA, CH, CR, CS	37	399	- 0.89702 NS	- 1.988 NS	0.752	4.94	243.01	1.2/122.33*/0.029	138.28/ 14061.43*/ 3.31
Trematomus hansoni	JI, SO, EI, SG	39	399	- 1.78304 NS	- 5.767	0.751	3.5	8.39	1.68/1.09/2.66	193.44/ 124.77/ 305.22
S7
Species	Locality	N	L	Tajima´s D	Fu´s Fs	hd	π *103	ϴW*103	Tex (DSP) / Tex (S) / Tex (A) *103	Tex (DSP) / Tex (S) / Tex (A) (Kya)
Lepidonotothen nudifrons	EI	22	392	- 1.7523NS	- 3.654 NS	0.589	6.93	12.23	NA/3.45*/28.04	NA/ 690.08*/ 5607.65
Lepidonotothen nudifrons	SS	28	625	- 1.5559 NS	- 1.094 NS	0.077	0.13	0.42	0.062/0.06152/2.016	12.32/ 12.30/ 403.2
Lepidonotothen nudifrons	Rot	12	409	1.14909 NS	0.012 NS	0.879	17.39	14.93	3.57/0.01*/9.81	713.20/ 0.29*/ 1962.84
Trematomus hansoni	CH, CS	24	479	- 0.30149 NS	- 3.452	0.899	4.57	4.47	2.28/2.82*/2.46	456.78/ 563.77*/ 491.02
Trematomus hansoni	JI, SO, EI, SG, SS	74	479	- 1.60460NS	- 6.47987	0.910	7.72	14.99	1.94/3.80*/2.53	388.94/ 759.12*/ 504.80
