# Supplementary material for: Lifestyle and Ice: The Relationship between Ecological Specialization and Response to Pleistocene Climate Change
Source: PLoS One. 2015 Nov 4;10(11):e0138766. doi: 10.1371/journal.pone.0138766 (PMC4636791; doi:10.1371/journal.pone.0138766)
Supplement: S1 Table — (see Fig 4 captions for location details). (XLSX) [file pone.0138766.s005.xlsx]

## Sheet: Appendix S1 
S1 Table : Specimen numbers for cyt b/ S7 sampled at different locations (see Fig 4 captions for location details).
Locality	Data source	JI	EI	SO	SS	SG	CR	CH	TA	TNB	Rothera	CS	CA	Total
Species/ Locality coordinates		69°29´S 55°22´W	61°04S 55°32´W	60°37´S 45°58´W	62°28´S 52°20´W	54°55´S 36°35´ W	77°02´S 163°12´E	72°19´S 170°16´E	66°34´S 140°03´E	74° 50′ S 164° 30′ E	67° 34’ S 68 ° 08’ W	66° 16′ S 110° 31′ E	74° 50′ S 164° 30′ E
Aethotaxis mitopteryx	Kasparova et al. 2015		33/23											33/23
Notothenia rossii	Kasparova et al. 2015		4/4		26/22									30/26
Trematomus eulepidotus	Kasparova et al. 2015	18/18	10/15	5/7	2/2									35/42
Gymnodraco acuticeps	Kasparova et al. 2015	24 /24	1/4		4/1									29/29
Gobionotothen gibberifrons	Kasparova et al. 2015		17 /14		6/7									23/21
Lepidonotothen nudifrons	Kasparova et al. 2015	3/2	12/11		22/14						3/6			40/33
Pagetopsis macropterus	Kasparova et al. 2015	25/0												25/0
Trematomus hansoni	Kasparova et al. 2015	24/26	2/2	4/4	0/1	9/4	7/0	24/11	2/0		1/0	1/1		76/49
Trematomus nicolai	Kasparova et al. 2015	8/1		2/0				24/28						34/29
Pagothenia borchgrevinki	Janko et al. 2007								5				33	38
Trematomus newnesi	Janko et al. 2007				21			6	19				7	53
Trematomus bernacchii	Janko et al. 2007				12		11	5	11	11			11	61
Trematomus pennellii	Janko et al. 2007				0		11	8	19				6	44
