# Supplementary material for: Lifestyle and Ice: The Relationship between Ecological Specialization and Response to Pleistocene Climate Change
Source: PLoS One. 2015 Nov 4;10(11):e0138766. doi: 10.1371/journal.pone.0138766 (PMC4636791; doi:10.1371/journal.pone.0138766)
Supplement: S3 Table — (TXT) [file pone.0138766.s007.txt]

Table S3: Notothenia rossii and Lepidonotothen nudifrons haplotypes of S7 intron without recombination events
Notothenia rossii
252Aross	TTCTATCCTAAAATGTGCTTTAATGTTGTTTAATTGTTGCGTAAACACTTCGTAAGGCACATTAAGGCTCTGATACGTTAGATTATGTAGTTTGAGGATGCGGATGGCTGTTTTATATGAGAGAATAAAGCGTAGTAGAGGAGCTCCGTATGATGGGAGTTCTGAGGCAGAAGTTAGCTTAGCAGGCC
252rossi	TTCTATCCTAAAATGTGCTTTAATGTTGTTTAATTGTTGCGTAAACACTTCGTAAGGCACATTAAGGCTCTGATACGTTAGATTATGTAGTTTGGGGATGCGGATGGCTGTTTTATATGAGAGAATAAAGCGTAGTAGAGGAGCTCCGTATGATGGGAGTTCTGAGGCAGAAGTTAGCTTAGCAGGCC
AT263AS	TTCTATCCTAAATTGTGCTTTAATGTTGTTTAATTGTTGCGTAAACACTTCGTAAGGCACATTAAGGCTCTGATACCTTAGATTATGTAGTTTGAAGATGCGGATGGCTGTTTTATATGAGAGAATAAAGCGTAGTAGAGGAGCTCCGTATGATGGGAGTTCTGAGGCAGAAGTTAGCTTAGCAGGCC
AT263S7	TTCTATCCTAAATTGTGCTTTAATGTTGTTTAATTGTTGCGTAAACACTTCTTAAGGCACATTAAGGCTCTGATACCTTAGATTATGTAGTTTGAGGATGCGGATGGCTGTTTTATATGAGAGAATAAAGCGTAGTAGAGGAGCTCCGTATGATGGGAGTTCTGAGGCAGAAGTTAGCTTAGCAGGCC
AT264AS	TTCTATCCTAAAATGTGCTTTAATGTTGTTTAATTGTTGCGTAAACACTTCGTAAGGCACATTAAGGCTCTGATACCTTAGATTATGTAGTTTGAGGATGCGGATGGCTGTTTTATATGAGAGAATAAAGCGTAGTAGAGGAGCTCCGTATGATGGGAGTTCTGAGGCAGAAGTTAGCTTAGCAGGCC
AT264S7	TTCTATCCTAAAATGTGCTTTAATGTTGTTTAATTGTTGCGTAAACACTTCGTAAGGCACATTAAGGCTCTGATACCTTAGATTATGTAGTTTGAGGATGCGGATGGCTGTTTTATATGAGAGAATAAAGCGTAGTAGAGGAGCTCCGTATGATGGGAGTTCTGAGGCAGAAGTTAGCTTAGCAGGCC
268Aross	TTCTATCCTAAAATGTGCTTTAATGTTGTTTAATTGTTGCGTAAACACTTCGTAAGGCACATTAAGGCTCTGATACCTTAGATTATGTAGTTTGAGGATGCGGATGGCTGTTTTATATGAGAGAATAAAGCGTAGTAGAGGAGCTCCGTATGATGGGAGTTCTGAGGCAGAAGTTAGCTTAGCAGGCC
268rossi	TTCTATCCTAAAATGTGCTTTAATGTTGTTTAATTGTTGCGTAAACACTTCGTAAGGCACATTAAGGCTCTGATACCTTAGATTATGTAGTTTGAGGATGCGGATGGCTGTTTTATATAAGAGAATAAAGCGTAGTAGAGGAGCTCCGTATGATGGGAGTTTTGAGGCAGAAGTTAGCTTAGCAGGCC
AT787AS	TTCTATCCTAATGTGCTTTAATGTTGTTTAATTGTTGCGTAAACACTTCGTAAGGCACATTAAGGCTCTGATACCTTAGATTATGTAGTTTGAGGATGCGGATGGCTGTTTTATATGAGAGAATAAAGCGTAGTAGAGGAGCTCCGTATGATGGGAGTTCTGAGGCAGAAGTTAGCTTAGCAGGCC
AT787S7	TTCTATCCTAATGTGCTTTAATGTTGTTTAATTGTTGCGTAAACACTTCGTAAGGCACATTAAGGCTCTGATACCTTAGATTATGTAGTTTGAGGATGCGGATGGCTGTTTTATATGAGAGAATAAAGCGTAGTAGAGGAGCTCCGTATGATGGGAGTTCTGAGGCAGAAGTTAGCTTAGCAGGCC
AT788AS	TTCTATCCTAAAATGTGCTTTAATGTTGTTTAATTGTTGCGTAAACACTTCGTAAGGCACATTAAGGCTCTGATACCTTAGATTATGTAGTTTGAGGATGCGGATGGCTGTTTTATATGAGAGAATAAAGCGTAGTAGAGGAGCTCCGTATGATGGGAGTTCTGAGGCAGAAGTTAGCTTAGCAGGCC
AT788S7	TTCTATCCTAAAATGTGCTTTAATGTTGTTTAATTGTTGCGTAAACACTTCGTAAGGCACATTAAGGCTCTGATACCTTAGATTATGTAGTTTGAGGATGCGGATGGCTGTTTTATATGAGAGAATAAAGCGTAGTAGAGGAGCTCCGTATGATGGGAGTTCTGAGGCAGAAGTTAGCTTAGCAGGCC
AT789AS	TTCTATCCTAAAATGTGCTTTAATGTTGTTTAATTGTTGCGTAAACACTTCGTAAGGCACATTAAGGCTCTGATACCTTAGATTATGTAGTTTGAGGATGCGGATGGCTGTTTTATATGAGAGAATAAAGCGTAGTAGAGGAGCTCCGTATGATGGGAGTTCTGAGGCAGAAGTTAGCTTAGCAGGCC
AT789S7	TTCTATCCTAAAATGTGCTTTAATGTTGTTTAATTGTTGCGTAAACACTTCGTAAGGCACATTAAGGCTCTGATACCTTAGATTATGTAGTTTGAGGATGCGGATGGCTGTTTTATATGAGAGAATAAAGCGTAGAAGAGGAGCTCCGTATGATGGGAGTTCTGAGGCAGAAGTTAGCTTAGCAGGCC
AT790A	TTCTATCCTAAAATGTGCTTTAATGTTGTTTAATTGTTGCGTAAACACTTCGTAAGGCACATTAAGGCTCTGATACCTTAGATTATGTAGTTTGAGGATGCGGATGGCTGTTTTATATGAGAGAATAAAGCGTAGTAGAGGAGCTCCGTATGATGGGAGTTCTGAGGCAGAAGTTAGCTTAGCAGGCC
AT790r	TTCTATCCTAAAATGTGCTTTAATGTTGTTTAATTGTTGCGTAAACACTTCGTAAGGCACATTAAGGCTCTGATACCTTAGATTATGTAGTTTGAGGATGCGGATGGCTGTTTTATATGAGAGAATAAAGCGTAGTAGAGGAGCTCCGTATGATGGGAGTTCTGAGGCAGAAGTTAGCTTAGCAGGCC
AT791A	TTCTATCCTAAAATGTGCTTTAATGTTGTTTAATTGTTGCGTAAACACTTCGTAAGGCACATTAAGGCTCTGATACCTTAGATTATGTAGTTTGAGGATGCGGATGGCTGTTTTATATGAGAGAATAAAGCGTAGTAGAGGAGCTCCGTATGATGGGAGTTCTGAGGCAGAAGTTAGCTTAGCAGGCC
AT791r	TTCTATCCTAAAATGTGCTTTAATGTTGTTTAATTGTTGCGTAAACACTTCGTAAGGCACATTAAGGCTCTGATACCTTAGATTATGTAGTTTGAGGATGCGGATGGCTGTTTTATATGAGAGAATAAAGCGTAGTAGAGGAGCTCCGTATGATGGGAGTTCTGAGGCAGAAGTTAGCTTAGCAGGCC
793f1	TTCTATCCTAAAATGTGCTTTAATGTTGTTTAATTGTTGCGTAAACACTTCGTAAGGCACATTAAGGCTCTGATACCTTAGATTATGTAGTTTGAGGATGCGGATGGCTGTTTTATATGAGAGAATAAAGCGTAGTAGAGGAGCTCCGTATGATGGGAGTTCTGAGGCAGAAGTTAGCTTAGCAGGCC
793f2	TTCTATCCTAAAATGTGCTTTAATGTTGTTTAATTGTTGCGTAAACACTTCGTAAGGCACATTAAGGCTCTGATACCTTAGATTATGTAGTTTGAGGATGCGGATGGCTGTTTTATATGAGAGAATAAAGCGTAGTAGAGGAGCTCCGTATGATGGGAGTTCTGAGGCAGAAGTTAGCTTAGCAGGCC
AT794AS	TTCTATCCTAAAATGTGCTTTAATGTTGTTTAATTGTTGCGTAAACACTTCGTAAGGCACATTAAGGCTCTGATACCTTAGATTATGTAGTTTGAGGATGCGGATGGCTGTTTTATATGAGAGAATAAAGCGTAGTAGAGGAGCTCCGTATGATGGGAGTTCTGAGGCAGAAGTTAGCTTAGCAGGCC
AT794S7	TTCTATCCTAAAATGTGCTTTAATGTTGTTTAATTGTTGCGTAAACACTTCGTAAGGCACATTAAGGCTCTGATACCTTAGATTATGTAGTTTGAGGATGCGGATGGCTGTTTTATATGAGAGAATAAAGCGTAGTAGAGGAGCTCCGTATGATGGGAGTTCTGAGGCAGAAGTTAGCTTAGCAGGCC
AT795AS	TTCTATCCTAAAATGTGCTTTAATGTTGTTTAATTGTTGCGTAAACACTTCGTAAGGCACATTAAGGCTCTGATACCTTAGATTATGTAGTTTGAGGATGCGGATGGCTGTTTTATATGAGAGAATAAAGCGTAGTAGAGGAGCTCCGTATGATGGGAGTTCTGAGGCAGAAGTTAGCTTAGCAGGCC
AT795S7	TTCTATCCTAAAATGTGCTTTAATGTTGTTTAATTGTTGCGTAAACACTTCGTAAGGCACATTAAGGCTCTGATACCTTAGATTATGTAGTTTGAGGATGCGGATGGCTGTTTTATATGAGAGAATAAAGCGTAGTAGAGGAGCTCCGTATGATGGGAGTTCTGAGGCAGAAGTTAGCTTAGCAGGCC
AT796AS	TTCTATCATAAAATGTGCTTTAATGTTGTTTAATTGTTGCGTAAACACTTCGTAAGGCACATTAAGGCTCTGATACCTTAGATTATGTAGTTTGAGGATGCGGATGGCTGTTTTATATGAGAGAATAAAGCGTAGTAGAGGAGCTCCGTATGATGGGAGTTCTGAGGCAGAAGTTAGCTTAGCAGGCC
AT796S7	TTCTATCAGAAAATGTGCTTTAATGTTGTTTAATTGTTGCGTAAACACTTCGTAAGGCACATTAAGGCTCTGATACCTTAGATTATGTAGTTTGAGGATGCGGATGGCTGTTTTATATGAGAGAATAAAGCGTAGTAGAGGAGCTCCGTATGATGGGAGTTCTGAGGCAGAAGTTAGCTTAGCAGGCC
AT831AS	TTCTATCCTAAAATGTGCTTTAATGTTGTTTAATTGTTGCGTAAACACTTCGTAAGGCACATTAAGGCTCTGATACCTTAGATTATGTAGTTTGAGGATGCGGATGGCTGTTTTATATGAGAGAATAAAGCGTAGTAGAGGAGCTCCGTATGATGGGAGTTCTGAGGCAGAAGTTAGCTTAGCAGGCC
AT831S7	TTCTATCCTAAAATGTGCTTTAATGTTGTTTAATTGTTGCGTAAACACTTCGTAAGGCACATTAAGGCTCTGATACCTTAGATTATGTAGTTTGAGGATGCGGATGGCTGTTTTATATGAGAGAATAAAGCGTAGTAGAGGAGCTCCGTATGATGGGAGTTCTGAGGCAGAAGTTAGCTTAGCAGGCC
AT832AS	TTCTATCCTAAAATGTGCTTTAATGTTGTTTAATTGTTGCGTAAACACTTCGTAAGGCACATTAAGGCTCTGATACCTTAGATTATGTAGTTTGAGGATGCGGATGGCTGTTTTATATGAGAGAATAAAGCGTAGTAGAGGAGCTCCGTATGATGGGAGTTCTGAGGCAGAAGTTAGCTTAGCAGGCC
AT832S7	TTCTATCCTAAAATGTGCTTTAATGTTGTTTAATTGTTGCGTAAACACTTCGTAAGGCACATTAAGGCTCTGATACCTTAGATTATGTAGTTTGAGGATGCGGATGGCTGTTTTATATGAGAGAATAAAGCGTAGTAGAGGAGCTCCGTATGATGGGAGTTCTGAGGCAGAAGTTAGCTTAGCAGGCC
AT833AS	TTCTATCATAAAATGTGCTTTAATGTTGTTTAATTGTTGCGTAAACACTTCGTAAGGCACATTAAGGCTCTGATACCTTAGATTATGTAGTTTGAGGATGCGGATGGCTGTTTTATATGAGAGAATAAAGCGTAGTAGAGGAGCTCCGTATGATGGGAGTTCTGAGGCAGAAGTTAGCTTAGCAGGCC
AT833S7	TTCTATCAGAAAATGTGCTTTAATGTTGTTTAATTGTTGCGTAAACACTTCGTAAGGCACATTAAGGCTCTGATACCTTAGATTATGTAGTTTGAGGATGCGGATGGCTGTTTTATATGAGAGAATAAAGCGTAGTAGAGGAGCTCCGTATGATGGGAGTTCTGAGGCAGAAGTTAGCTTAGCAGGCC
AT834AS	TTCTATCCTAAAATGTGCTTTAATGTTGTTTAATTGTTGCGTAAACACTTCGTAAGGCACATTAAGGCTCTGATACCTTAGATTATGTAGTTTGAGGATGCGGATGGCTGTTTTATATGAGAGAATAAAGCGTAGTAGAGGAGCTCCGTATGATGGGAGTTCTGAGGCAGAAGTTAGCTTAGCAGGCC
AT834S7	TTCTATCCTAAAATGTGCTTTAATGTTGTTTAATTGTTGCGTAAACACTTCGTAAGGCACATTAAGGCTCTGATACCTTAGATTATGTAGTTTGAGGATGCGGATGGCTGTTTTATATGAGAGAATAAAGCGTAGTAGAGGAGCTCCGTATGATGGGAGTTCTGAGGCAGAAGTTAGCTTAGCAGGCC
AT836AS	TTCTATCCTAACTTGGGCTTTCGTGTTGTTTAATTGTTGCGTAAACACTTCGTAAGGCACATTAAGGCTCTGATACCTTAGATTATGTAGTTTGAGGATGCGGATGGCTGTTTTATATGAGAGAATAAAGCGTAGTAGAGGAGCTCCGTATGATGGGAGTTCTGAGGCAGAAGTTAGCTTAGCAGGCC
AT836S7	TTCTATCCTAACTTGGGCTTTCGTGTTGTTTAATTGTTGCGTAAACACTTCGTAAGGCACATTAAGGCTCTGATACCTTAGATTATGTAGTTTGAGGATGCGGATGGCTGTTTTATATGAGAGAATAAAGCGTAGTAGAGGAGCTCCGTATGATCGGAGTTCTGAGGCAGAAGTTAGCTTAGCAGGCC
AT837AS	TTCTATCCTAACATGGGCTTTAGTGTTGTTTAATTGTTGCGTAAACACTTCGTAAGGCACATTAAGGCTCTGATACCTTAGATTATGTAGTTTGAGGATGCGGATGGCTGTTTTATATGAGAGAATAAAGCGTAGTAGAGGAGCTCCGTATGATGGGAGTTCTGAGGCAGAAGTTAGCTTAGCAGGCC
AT837S7	TTCTATCCTAACATGGGCTTTAGTGTTGTTTAATTGTTGCGTAAACACTTCGTAAGGCACATTAAGGCTCTGATACCTTAGATTATGTAGTTTGAGGATGCGGATGGCTGTTTTATATGAGAGAATAAAGCGTAGTAGAGGAGCTCCGTATGATGGGAGTTCTGAGGCAGAAGTTAGCTTAGCAGGCC
AT838AS	TTCTATCCTAACATGGGCTTTAGTGTTGTTTAATTGTTGCGTAAACACTTCGTAAGGCACATTAAGGCTCTGATACCTTAGATTATGTAGTTTGAGGATGCGGATGGCTGTTTTATATGAGAGAATAAAGCGTAGTAGAGGAGCTCCGTATGATGGGAGTTCTGAGGCAGAAGTTAGCTTAGCAGGCC
AT838S7	TTCTATCCTAACATGGGCTTTAGTGTTGTTTAATTGTTGCGTAAACACTTCGTAAGGCACATTAAGGCTCTGATACCTTAGATTATGTAGTTTGAGGATGCGGATGGCTGTTTTATATGAGAGAATAAAGCGTAGTAGAGGAGCTCCGTATGATGGGAGTTCTGAGGCAGAAGTTAGCTTAGCAGGCC
AT840AS	TTCTATCCTAAAATGTGCTTTAATGTTGTTTAATTGTTGCGTAAACACTTCGTAAGGCACATTAAGGCTCTGATACCTTAGATTATGTAGTTTGAGGATGCGGATGGCTGTTTTATATGAGAGAATAAAGCGTAGTAGAGGAGCTCCGTATGATGGGAGTTCTGAGGCAGAAGTTAGCTTAGCAGGCC
AT840S7	TTCTATCCTAAAATGTGCTTTAATGTTGTTTAATTGTTGCGTAAACACTTTGTAAGGCACATTAAGGCTCTGATACCTTAGATTATGTAGTTTGAGGATGCGGATGGCTGTTTTATATGAGAGAATAAAGCGTAGTAGAGGAGCTCCGTATGATGGGAGTTCTGAGGCAGAAGTTAGCTTAGCAGGCC
AT845AS	TTCTATCCTAAAATGTGCTTTAATGTTGTTTAATTGTTGCGTAAACACTTCGTAAGGCACATTAAGGCTCTGATACCTTAGATTATGTAGTTTGAGGATGCGGATGGCTGTTTTATATGAGAGAATAAAGCGTAGTAGAGGAGCTCCGTATGATGGGAGTTCTGAGGCAGAAGTTAGCTTAGCAGGCC
AT845S7	TTCTATCCTAAAATGTGCTTTAATGTTGTTTAATTGTTGCGTAAACACTTCGTAAGGCACATTAAGGCTCTGATACCTTAGATTATGTAGTTTGAGGATGCGGATGGCTGTTTTATATGAGAGAATAAAGCGTAGTAGAGGAGCTCCGTATGATGGGAGTTCTGAGGCAGAAGTTAGCTTAGCAGGCC
AT847AS	TTCTATCCTAAAATGTGCTTTAATGTTGTTTAATTGTTGCGTAAACACTTCGTAAGGCACATTAAGGCTCTGATACCTTAGATTATGTAGTTTGAGGATGCGGATGGCTGTTTTATATGAGAGAATAAAGCGTAGTAGAGGAGCTCCGTATGATGGGAGTTCTGAGGCAGAAGTTAGCTTAGCAGGCC
AT847S7	TTCTATCCTAAAATGTGCTTTAATGTTGTTTAATTGTTGCGTAAACACTTCGTAAGGCACATTAAGGCTCTGATACCTTAGATTATGTAGTTTGAGGATGCGGATGGCTGTTTTATATGAGAGAATAAAGCGTAGTAGAGGAGCTCCGTATGATGGGAGTTCTGAGGCAGAAGTTAGCTTAGCAGGCC
AT849AS	TTCTATCCTAACATGGGCTTTCGTGTTGTTTAATTGTTGCGTAAACACTTCGTAAGGCACATTAAGGCTCTGATACCTTAGATTATGTAGTTTGAGGATGCGGATGGCTGTTTTATATGAGAGAATAAAGCGTAGTAGAGGAGCTCCGTATGATGGGAGTTCTGAGGCAGAAGTTAGCTTAGCAGGCC
AT849S7	TTCTATCCTAACATGGGCTTTCGTGTTGTTTAATTGTTGCGTAAACACTTCGTAAGGCACATTAAGGCTCTGATACCTTAGATTATGTAGTTTGAGGATGCGGATGGCTGTTTTATATGAGAGAATAAAGCGTAGTAGAGGAGCTCCGTATGATGGGAGTTCTGAGGCAGAAGTTAGCTTAGCAGGCC
AT858A	TTCTATCCTAAAATGTGCTTTAATGTTGTTTAATTGTTGCGTAAACACTTCGTAAGGCACATTAAGGCTCTGATACCTTAGATTATGTAGTTTGAGGATGCGGATGGCTGTTTTATATGAGAGAATAAAGCGTAGTAGAGGAGCTCCGTATGATGGGAGTTCTGAGGCAGAAGTTAGCTTAGCAGGCC
AT858r	TTCTATCCTAAAATGTGCTTTAATGTTGTTTAATTGTTGCGTAAACACTTCGTAAGGCACATTAAGGCTCTGATACCTTAGATTATGTAGTTTGAGGATGCGGATGGCTGTTTTATATGAGAGAATAAAGCGTAGTAGAGGAGCTCCGTATGATGGGAGTTCTGAGGCAGAAGTTAGCTTAGCAGGCC
AT859r	TTCTATCCTAAAATGTGCTTTAATGTTGTTTAATTGTTGCGTAAACACTTCGTAAGGCACATTAAGGCTCTGATACCTTAGATTATGTAGTTTGAGGATGCGGATGGCTGTTTTATATGAGAGAATAAAGCGTAGTAGAGGAGCTCCGTATGATGGGAGTTCTGAGGCAGAAGTTAGCTTAGCAGGCC
AT8590	TTCTATCCTAAAATGTGCTTTAATGTTGTTTAATTGTTGCGTAAACACTTCGTAAGGCACATTAAGGCTCTGATACCTTAGATTATGTAGTTTGAGGATGCGGATGGCTGTTTTATATGAGAGAATAAAGCGTAGTAGAGGAGCTCCGTATGATGGGAGTTCTGAGGCAGAAGTTAGCTTAGCAGGCC
Lepidonotothen nudifrons
AT68	ATGTGCTTTAATGTTGTTTAATTGTTGCGTAAACACTTCGTAAGGCACCTTAAGGCTCTGATACGTTAGATTATGTAGTTTGGGGATGCGGATGGCTGTTTCATATGACAGAATAAAGCGTAGTAGAGGAGCTCCGTATGATGGGAGTTCTGAGGCAGAAGTTAGCTTAGCAGGCCGTGCATGTGTTCAGAAAGAAGGA
AT68	ATGTGCTTTAATGTTGTTTAATTGTTGCGTAAACACTTCGTAAGGCACCTTAAGGCTCTGATACGTTAGATTATGTAGTTTGGGGATGCGGATGGCTGTTTCATATGACAGAATAAAGCGTAGTAGAGGAGCTCCGTATGATGGGAGTTCTGAGGCAGAAGTTAGCTTAGCAGGCCGTGCATGTGTTCAGAAAGAAGGA
AT70	ATGTGCTTTAATGTTGTTTAATTGTTGCGTAAACACTTCGTAAGGCACCTTAAGGCTCTGATACGTTAGATTATGTAGTTTGGGGATGCGGATGGCTGTTTCATATGACAGAATAAAGCGTAGTAGAGGAGCTCCGTATGATGGGAGTTCTGAGGCAGAAGTTAGCTTAGCAGGCCGTGCATGTGTTCAGAAAGAAGGA
AT70	ATGTGCTTTAATGTTGTTTAATTGTTGCGTAAACACTTCGTAAGGCACCTTAAGGCTCTGATACGTTAGATTATGTAGTTTGGGGATGCGGATGGCTGTTTCATATGACAGAATAAAGCGTAGTAGAGGAGCTCCGTATGATGGGAGTTCTGAGGCAGAAGTTAGCTTAGCAGGCCGTGCATGTGTTCAGAAAGAAGGA
AT71	ATGTGCTTTAATGTTGTTTAATTGTTGCGTAAACACTTCGTAAGGCACCTTAAGGCTCTGATACGTTAGATTATGTAGTTTGGGGATGCGGATGGCTGTTTCATATGACAGAATAAAGCGTAGTAGAGGAGCTCCGTATGATGGGAGTTCTGAGGCAGAAGTTAGCTTAGCAGGCCGTGCATGTGTTCAGAAAGAAGGA
AT71	ATGTGCTTTAATGTTGTTTAATTGTTGCGTAAACACTTCGTAAGGCACCTTAAGGCTCTGATACGTTAGATTATGTAGTTTGGGGATGCGGATGGCTGTTTCATATGACAGAATAAAGCGTAGTAGAGGAGCTCCGTATGATGGGAGTTCTGAGGCAGAAGTTAGCTTAGCAGGCCGTGCATGTGTTCAGAAAGAAGGA
AT72	ATGTGCTTTAATGTTGTTTAATTGTTGCGTAAACACTTCGTAAGGCACCTTAAGGCTCTGATACGTTAGATTATGTAGTTTGGGGATGCGGATGGCTGTTTCATATGACAGAATAAAGCGTAGTAGAGGAGCTCCGTATGATGGGAGTTCTGAGGCAGAAGTTAGCTTAGCAGGCCGTGCATGTGTTCAGAAAGAAGGA
AT72	ATGTGCTTTAATGTTGTTTAATTGTTGCGTAAACACTTCGTAAGGCACCTTAAGGCTCTGATACGTTAGATTATGTAGTTTGGGGATGCGGATGGCTGTTTCATATGACAGAATAAAGCGTAGTAGAGGAGCTCCGTATGATGGGAGTTCTGAGGCAGAAGTTAGCTTAGCAGGCCGTGCATGTGTTCAGAAAGAAGGA
AT73	ATGTGCTTTAATGTTGTTTAATTGTTGCGTAAACACTTCGTAAGGCACCTTAAGGCTCTGATACGTTAGATTATGTAGTTTGGGGATGCGGATGGCTGTTTCATATGACAGAATAAAGCGTAGTAGAGGAGCTCCGTATGATGGGAGTTCTGAGGCAGAAGTTAGCTTAGCAGGCCGTGCATGTGTTCAGAAAGAAGGA
AT73	ATGTGCTTTAATGTTGTTTAATTGTTGCGTAAACACTTCGTAAGGCACCTTAAGGCTCTGATACGTTAGATTATGTAGTTTGGGGATGCGGATGGCTGTTTCATATGACAGAATAAAGCGTAGTAGAGGAGCTCCGTATGATGGGAGTTCTGAGGCAGAAGTTAGCTTAGCAGGCCGTGCATGTGTTCAGAAAGAAGGA
AT74	ATGTGCTTTAATGTTGTTTAATTGTTGCGTAAACACTTCGTAAGGCACCTTAAGGCTCTGATACGTTAGATTATGTAGTTTGGGGATGCGGATGGCTGTTTCATATGACAGAATAAAGCGTAGTAGAGGAGCTCCGTATGATGGGAGTTCTGAGGCAGAAGTTAGCTTAGCAGGCCGTGCATGTGTTCAGAAAGAAGGA
AT74	ATGTGCTTTAATGTTGTTTAATTGTTGCGTAAACACTTCGTAAGGCACCTTAAGGCTCTGATACGTTAGATTATGTAGTTTGGGGATGCGGATGGCTGTTTCATATGACAGAATAAAGCGTAGTAGAGGAGCTCCGTATGATGGGAGTTCTGAGGCAGAAGTTAGCTTAGCAGGCCGTGCATGTGTTCAGAAAGAAGGA
AT76	ATGTGCTTTAATGTTGTTTAATTGTTGCGTAAACACTTCGTAAGGCACCTTAAGGCTCTGATACGTTAGATTATGTAGTTTGGGGATGCGGATGGCTGTTTCATATGACAGAATAAAGCGTAGTAGAGGAGCTCCGTATGATGGGAGTTCTGAGGCAGAAGTTAGCTTAGCAGGCCGTGCATGTGTTCAGAAAGAAGGA
AT76	ATGTGCTTTAATGTTGTTTAATTGTTGCGTAAACACTTCGTAAGGCACCTTAGGGCTCTGATACGTTAGATTATGTAGTTTGGGGATGCGGATGGCTGTTTCATATGACAGAATAAAGCGTAGTAGAGGAGCTCCGTATGATGGGAGTTCTGAGGCAGAAGTTAGCTTAGCAGGCCGTGCATGTGTTCAGAAAGAAGGA
AT77	ATGTGCTTTAATGTTGTTTAATTGTTGCGTAAACACTTCGTAAGGCACCTTAAGGCTCTGATACGTTAGATTATGTAGTTTGGGGATGCGGATGGCTGTTTCATATGACAGAATAAAGCGTAGTAGAGGAGCTCCGTATGATGGGAGTTCTGAGGCAGAAGTTAGCTTAGCAGGCCGTGCATGTGTTCAGAAAGAAGGA
AT77	ATGTGCTTTAATGTTGTTTAATTGTTGCGTAAACACTTCGTAAGGCACCTTAAGGCTCTGATACGTTAGATTATGTAGTTTGGGGATGCGGATGGCTGTTTCATATGACAGAATAAAGCGTAGTAGAGGAGCTCCGTATGATGGGAGTTCTGAGGCAGAAGTTAGCTTAGCAGGCCGTGCATGTGTTCAGAAAGAAAGA
AT78	TGTGCTTTAATGTTGTTTAATTGTTGCGTAAACACTTCGTAAGGCACCTTAAGGCTCTGATACGTTAGATTATGTCGTTTTGGGATGCGGATGGCTGTTTTATATGACAGAATAAAGCGTAGTAGAGGAGCTCCGTATGATGGGAGTTCTGAGGCAGAAGTTAGCTTAGCAGGCCGTGCATGTGTTCAGAAAGAAGGA
AT78	TGTGCTTTAATGTTGTTTAATTGTTGCGTAAACACTTCGTAAGGCACCTTAAGGCTCTGAGACGTTAGATTATGTCGTTTTGGGATGCGGATGGCTGTTTTATATGACAGAATAAAGCGTAGTAGAGGAGCTCCGTATGATGGGAGTTCTGAGGCAGAAGTTAGCTTAGCAGGCCGTGCATGTGTTCAGAAAGAAGGA
AT82	ATGTGCTTTAATGTTGTTTAATTGTTGCGTAAACACTTCGTAAGGCACCTTAAGGCTCTGATACCTTAGATTATGTAGTTTGGGGATGCGGATGGCTGTTTTATATGACAGAATAAAGCGTAGTAGAGGAGCTCCGTATGATGGGAGTTCTGAGGCAGAAGTTAGCTTAGCAGGCCGTGCATGTGTTCAGAAAGAAGGA
AT82	ATGTGCTTTAATGTTGTTTAATTGTTGCGTAAACACTTCGTAAGGCACCTTAAGGCTCTGATACCTTAGATTATGTAGTTTGGGGATGCGGATGGCTGTTTTATATGACAGAATAAAGCGTAGTAGAGGAGCTCCGTATGATGGGAGTTCTGAGGCAGAAGTTAGCTTAGCAGGCCGTGCATGTGTTCAGAAAGAAGGA
AT498	ATGTGCTTTAATGTTGTTTAATTGTTGCGTAAACACTTCGTAAGGGACCTTAAGGCTCTGATACGTTAGATTATGTAGTTTGGGGATGCGGATGGCTGTTTCATATGACAGAATAAAGCGTAGTAGAGGAGCTCCGTATGATGGGAGTTCTGAGGCAGAAGTTAGCTTAGCAGGCCGTGCATGTGTTCAGAAAGAAGGA
AT498	ATGTGCTTTAATGTTGTTTAATTGTTGCGTAAACACTTCGTAAGGGACCTTAAGGCTCTGATACGTTAGATTATGTAGTTTGAGGATGCGGATGGCTGTTTCATATGACAGAATAAAGCGTAGTAGAGGAGCTCCGTATGATGGGAGTTCTGAGGCAGAAGTTAGCTTAGCAGGCCGTGCATGTGTTCAGAAAGAAGGA
AT901	ATGTGCTTTAATGTTGTTTAATTGTTGCGTAAACACTTCGTAAGGCACCTTAAGGCTCTGATACGTTAGATTATGTAGTTTGGGGATGCGGATGGCTGTTTCATATGACAGAATAAAGCGTAGTAGAGGAGCTCCGTATGATGGGAGTTCTGAGGCAGAAGTTAGCTTAGCAGGCCGTGCATGTGTTCAGAAAGAAGGA
AT901	ATGTGCTTTAATGTTGTTTAATTGTTGCGTAAACACTTCGTAAGGCACCTTAAGGCTCTGATACGTTAGATTATGTAGTTTGGGGATGCGGATGGCTGTTTCATATGACAGAATAAAGCGTAGTAGAGGAGCTCCGTATGATGGGAGTTCTGAGGCAGAAGTTAGCTTAGCAGGCCGTGCATGTGTTCAGAAAGAAGGA
AT902	GTTGTTTAATTGTTGCGTAAACACTTCGTAAGGCACCTTAAGGCTCTGATACGTTAGATTATGTAGTTTGGGGATGCGGATGGCTGTTTCATATGACAGAATAAAGCGTAGTAGAGGAGCTCCGTATGATGGGAGTTCTGAGGCAGAAGTTAGCTTAGCAGGCCGTGCATGTGTTCAGAAAGAAGGA
AT902	GTTGTTTAATTGTTGCGTAAACACTTCGTAAGGCACCTTAAGGCTCTGATACGTTAGATTATGTAGTTTGGGGATGCGGATGGCTGTTTCATATGACAGAATAAAGCGTAGTAGAGGAGCTCCGTATGATGGGAGTTCTGAGGCAGAAGTTAGCTTAGCAGGCCGTGCATGTGTTCAGAAAGAAGGA
AT1004	ATGTGCTTTAATGTTGTTTAATTGTTGCGTAAACACTTCGTAAGGCACCTTAAGGCTCTGATACGTTAGATTATGTAGTTTGGGGATGCGGATGGCTGTTTCATATGACAGAATAAAGCGTAGTAGAGGAGCTCCGTATGATGGGAGTTCTGAGGCAGAAGTTAGCTTAGCAGGCCGTGCATGTGTTCAGAAAGAAGGA
AT1004	ATGTGCTTTAATGTTGTTTAATTGTTGCGTAAACACTTCGTAAGGCACCTTAAGGCTCTGATACGTTAGATTATGTAGTTTGGGGATGCGGATGGCTGTTTCATATGACAGAATAAAGCGTAGTAGAGGAGCTCCGTATGATGGGAGTTCTGAGGCAGAAGTTAGCTTAGCAGGCCGTGCATGTGTTCAGAAAGAAGGA
AT1005	ATGTGCTTTAATGTTGTTTAATTGTTGCGTAAACACTTCGTAAGGCACCTTAAGGCTCTGATACGTTAGATGATGTCGTTTTGAGATGCGGATGGCTGTTTTATATGACAGAATAACGCGTAGTAGAGGAGCTCCGTAGGATGGGAGTTCTGAGGCAGAAGTTAGCTTAGCAGGCCGTGCATGTGTTCAGAAAGAAGGA
AT1005	ATGTGCTTTAATGTTGTTTAATTGTTGCGTAAACACTTCGTAAGGCACCTTAAGGCTCTGATACGTTAGATGATGTCGTTTTGAGATGCGGATGGCTGTTTTATATGACAGAATAACGCGTAGTAGAGGAGCTCCGTAGGATGGGAGTTCTGAGGCAGAAGTTAGCTTAGCAGGCCGTGCATGTGTTCAGAAAGAAGGA
AT1009	ATGTGCTTTAATGTTGTTTAATTGTTGCGTAAACACTTCGTAAGGCACCTTAAGGCTCTGATACGTTAGATTATGTAGTTTGGGGATGCGGATGGCTGTTTCATATGACAGAATAAAGCGTAGTAGAGGAGCTCCGTATGATGGGAGTTCTGAGGCAGAAGTTAGCTTAGCAGGCCGTGCATGTGTTCAGAAAGAAGGA
AT1009	ATGTGCTTTAATGTTGTTTAATTGTTGCGTAAACACTTCGTAAGGCACCTTAAGGCTCTGATACGTTAGATTATGTAGTTTGGGGATGCGGATGGCTGTTTCATATGACAGAATAAAGCGTAGTAGAGGAGCTCCGTATGATGGGAGTTCTGAGGCAGAAGTTAGCTTAGCAGGCCGTGCATGTGTTCAGAAAGAAGGA
AT1017	ATGTGCTTTAATGTTGTTTAATTGTTGCGTAAACACTTCGTAAGGCACCTTAAGGCTCTGATACGTTAGATTATGTAGTTTGGGGATGCGGATGGCTGTTTCATATGACAGAATAAAGCGTAGTAGAGGAGCTCCGTATGATGGGAGTTCTGAGGCAGAAGTTAGCTTAGCAGGCCGTGCATGTGTTCAGAAAGAAGGA
AT1017	ATGTGCTTTAATGTTGTTTAATTGTTGCGTAAACACTTCGTAAGGCACCTTAAGGCTCTGATACGTTAGATTATGTAGTTTGGGGATGCGGATGGCTGTTTCATATGACAGAATAAAGCGTAGTAGAGGAGCTCCGTATGATGGGAGTTCTGAGGCAGAAGTTAGCTTAGCAGGCCGTGCATGTGTTCAGAAAGAAGGA
AT1018	ATGTGCTTTAATGTTGTTTAATTGTTGCGTAAACACTTCGTAAGGCACCTTAAGGCTCTGATACGTTAGATTATGTAGTTTGGGGATGCGGATGGCTGTTTCATATGACAGAATAAAGCGTAGTAGAGGAGCTCCGTATGATGGGAGTTCTGAGGCAGAAGTTAGCTTAGCAGGCCGTGCATGTGTTCAGAAAGAAGGA
AT1018	ATGTGCTTTAATGTTGTTTAATTGTTGCGTAAACACTTCGTAAGGCACCTTAAGGCTCTGATACGTTAGATTATGTAGTTTGGGGATGCGGATGGCTGTTTCATATGACAGAATAAAGCGTAGTAGAGGAGCTCCGTATGATGGGAGTTCTGAGGCAGAAGTTAGCTTAGCAGGCCGTGCATGTGTTCAGAAAGAAGGA
AT1087	ATGTGCTTTAATGTTGTTTAATTGTTGCGTAAACACTTCGTAAGGCACCTTAAGGCTCTGATACGTTAGATTATGTAGTTTGGGGATGCGGATGGCTGTTTCATATGACAGAATAAAGCGTAGTAGAGGAGCTCCGTATGATGGGAGTTCTGAGGCAGAAGTTAGCTTAGCAGGCCGTGCATGTGTTCAGAAAGAAGGA
AT1087	ATGTGCTTTAATGTTGTTTAATTGTTGCGTAAACACTTCGTAAGGCACCTTAAGGCTCTGATACGTTAGATTATGTAGTTTGGGGATGCGGATGGCTGTTTCATATGACAGAATAAAGCGTAGTAGAGGAGCTCCGTATGATGGGAGTTCTGAGGCAGAAGTTAGCTTAGCAGGCCGTGCATGTGTTCAGAAAGAAGGA
AT1094	ATGTGCTTTAATGTTGTTTAATTGTTGCGTAAACACTTCGTAAGGCACCTTAAGGCTCTGATACGTTAGATTATGTAGTTTGGGGATGCGGATGGCTGTTTCATATGACAGAATAAAGCGTAGTAGAGGAGCTCCGTATGATGGGAGTTCTGAGGCAGAAGTTAGCTTAGCAGGCCGTGCATGTGTTCAGAAAGAAGGA
AT1094	ATGTGCTTTAATGTTGTTTAATTGTTGCGTAAACACTTCGTAAGGCACCTTAAGGCTCTGATACGTTAGATTATGTAGTTTGGGGATGCGGATGGCTGTTTCATATGACAGAATAAAGCGTAGTAGAGGAGCTCCGTATGATGGGAGTTCTGAGGCAGAAGTTAGCTTAGCAGGCCGTGCATGTGTTCAGAAAGAAGGA
AT1095	ATGTGCTTTAATGTTGTTTAATTGTTGCGTAAACACTTCGTAAGGCACCTTAAGGCTCTGATACGTTAGATTATGTAGTTTGGGGATGCGGATGGCTGTTTCATATGACAGAATAAAGCGTAGTAGAGGAGCTCCGTATGATGGGAGTTCTGAGGCAGAAGTTAGCTTAGCAGGCCGTGCATGTGTTCAGAAAGAAGGA
AT1095	ATGTGCTTTAATGTTGTTTAATTGTTGCGTAAACACTTCGTAAGGCACCTTAAGGCTCTGATACGTTAGATTATGTAGTTTGGGGATGCGGATGGCTGTTTCATATGACAGAATAAAGCGTAGTAGAGGAGCTCCGTATGATGGGAGTTCTGAGGCAGAAGTTAGCTTAGCAGGCCGTGCATGTGTTCAGAAAGAAGGA
AT1096	ATGTGCTTTAATGTTGTTTAATTGTTGCGTAAACACTTCGTAAGGCACCTTAAGGCTCTGATACGTTAGATTATGTAGTTTGGGGATGCGGATGGCTGTTTCATATGACAGAATAAAGCGTAGTAGAGGAGCTCCGTATGATGGGAGTTCTGAGGCAGAAGTTAGCTTAGCAGGCCGTGCATGTGTTCAGAAAGAAGGA
AT1096	ATGTGCTTTAATGTTGTTTAATTGTTGCGTAAACACTTCGTAAGGCACCTTAAGGCTCTGATACGTTAGATTATGTAGTTTGGGGATGCGGATGGCTGTTTCATATGACAGAATAAAGCGTAGTAGAGGAGCTCCGTATGATGGGAGTTCTGAGGCAGAAGTTAGCTTAGCAGGCCGTGCATGTGTTCAGAAAGAAGGA
AT1140ATGTGCTTTAATGTTGTTTAATTGTTGCGTAAACACTTCGTAAGGCACCTTAAGGCTCTGATACGTTAGATTATGTAGTTTGGGGATGCGGATGGCTGTTTCATATGACAGAATAAAGCGTAGTAGAGGAGCTCCGTATGATGGGAGTTCTGAGGCAGAAGTTAGCTTAGCAGGCCGTGCATGTGTTCAGAAAGAAGGA
AT1140	ATGTGCTTTAATGTTGTTTAATTGTTGCGTAAACACTTCGTAAGGCACCTTAAGGCTCTGATACGTTAGATTATGTAGTTTGGGGATGCGGATGGCTGTTTCATATGACAGAATAAAGCGTAGTAGAGGAGCTCCGTATGATGGGAGTTCTGAGGCAGAAGTTAGCTTAGCAGGCCGTGCATGTGTTCAGAAAGAAGGA
AT1141	ATGTGCTTTAATGTTGTTTAATTGTTGCGTAAACACTTCGTAAGGCACCTTAAGGCTCTGATACGTTAGATTATGTAGTTTGGGGATGCGGATGGCTGTTTCATATGACAGAATAAAGCGTAGTAGAGGAGCTCCGTATGATGGGAGTTCTGAGGCAGAAGTTAGCTTAGCAGGCCGTGCATGTGTTCAGAAAGAAGGA
AT1141	ATGTGCTTTAATGTTGTTTAATTGTTGCGTAAACACTTCGTAAGGCACCTTAAGGCTCTGATACGTTAGATTATGTAGTTTGGGGATGCGGATGGCTGTTTCATATGACAGAATAAAGCGTAGTAGAGGAGCTCCGTATGATGGGAGTTCTGAGGCAGAAGTTAGCTTAGCAGGCCGTGCATGTGTTCAGAAAGAAGGA
AT1142	ATGTGCTTTAATGTTGTTTAATTGTTGCGTAAACACTTCGTAAGGCACCTTAAGGCTCTGATACGTTAGATTATGTAGTTTGGGGATGCGGATGGCTGTTTCATATGACAGAATAAAGCGTAGTAGAGGAGCTCCGTATGATGGGAGTTCTGAGGCAGAAGTTAGCTTAGCAGGCCGTGCATGTGTTCAGAAAGAAGGA
AT1142	ATGTGCTTTAATGTTGTTTAATTGTTGCGTAAACACTTCGTAAGGCACCTTAAGGCTCTGATACGTTAGATTATGTAGTTTGGGGATGCGGATGGCTGTTTCATATGACAGAATAAAGCGTAGTAGAGGAGCTCCGTATGATGGGAGTTCTGAGGCAGAAGTTAGCTTAGCAGGCCGTGCATGTGTTCAGAAAGAAGGA
AT1305	ATGTGCTTTAATGTTGTTTAATTGTTGCGTAAACACTTCGTAAGGCACCTTAAGGCTCTGATACGTTAGATTATGTAGTTTGGGGATGCGGATGGCTGTTTCATATGACAGAATAAAGCGTAGTAGAGGAGCTCCGTATGATGGGAGTTCTGAGGCAGAAGTTAGCTTAGCAGGCCGTGCATGTGTTCAGAAAGAAGGA
AT1305	ATGTGCTTTAATGTTGTTTAATTGTTGCGTAAACACTTCGTAAGGCACCTTAAGGCTCTGATACGTTAGATTATGTAGTTTGGGGATGCGGATGGCTGTTTCATATGACAGAATAAAGCGTAGTAGAGGAGCTCCGTATGATGGGAGTTCTGAGGCAGAAGTTAGCTTAGCAGGCCGTGCATGTGTTCAGAAAGAAGGA
trem4	TTTAATGTTGTTTAATTGTTGCGTAAACACTTCGTAAGGCACCTTAAGGCTCTGATACGTTAGATGATGTCGTTTTGAGATGCGGATGGCTGTTTTATATGACAGAATAACGCGTAGTAGAGGAGCTCCGTAGGATGGGAGTTCTGAGGCAGAAGTTAGCTTAGCAGGCCGTGCATGTGTTCAGAAAGAAGGA
trem4	TTTAATGTTGTTTAATTGTTGCGTAAACACTTCGTAAGGCACCTTAAGGCTCTGATACGTTAGATGATGTCGTTTTGAGATGCGGATGGCTGTTTTATATGACAGAATAACGCGTAGTAGAGGAGCTCCGTAGGATGGGAGTTCTGAGGCAGAAGTTAGCTTAGCAGGCCGTGCATGTGTTCAGAAAGAAGGA
trem5	TGTTGTTTAATTGTTGCGTAAACACTTCGTAAGGCACCTTAAGGCTCTGATACGTTAGATGATGTCGTTTTGAGATGCGGATGGCTGTTTTATATGACAGAATAACGCGTAGTAGAGGAGCTCCGTAGGATGGGAGTTCTGAGGCAGAAGTTAGCTTAGCAGGCCGTGCATGTGTTCAGAAAGAAGGA
trem5	TGTTGTTTAATTGTTGCGTAAACACTTCGTAAGGCACCTTAAGGCTCTGATACGTTAGATGATGTCGTTTTGAGATGCGGATGGCTGTTTTATATGACAGAATAACGCGTAGTAGAGGAGCTCCGTAGGATGGGAGTTCTGAGGCAGAAGTTAGCTTAGCAGGCCGTGCATGTGTTCAGAAAGAAGGA
trem6	TTTAATGTTGTTTAATTGTTGCGTAAACACTTCGTAAGGCACCTTAAGGCTCTGATACGTTAGATGATGTCGTTTTGAGATGCGGATGGCTGTTTTATATGACAGAATAACGCGTAGTAGAGGAGCTCCGTAGGATGGGAGTTCTGAGGCAGAAGTTAGCTTAGCAGGCCGTGCATGTGTTCAGAAAGAAGGA
trem6	TTTAATGTTGTTTAATTGTTGCGTAAACACTTCGTAAGGCACCTTAAGGCTCTGATACGTTAGATGATGTCGTTTTGAGATGCGGATGGCTGTTTTATATGACAGAATAACGCGTAGTAGAGGAGCTCCGTAGGATGGGAGTTCTGAGGCAGAAGTTAGCTTAGCAGGCCGTGCATGTGTTCAGAAAGAAGGA
trem14	GGCTCTGATACGTTAGATGATGTCGTTTTGGGATGCGGATGGCTGTTTTATATGACAGAATAAAGCGTAGTAGAGGAGCTCCGTATGATGGGAGTTCTGAGGCAGAAGTTAGCTTAGCAGGCCGTGCATGTGTCCAGAAAGAAGGA
trem14	GGCTCTGATACGTTAGATGATGTCGTTTTGGGATGCGGATGGCTGTTTTATATGACAGAATAAAGCGTAGTAGAGGAGCTCCGTATGATGGGAGTTCTGAGGCAGAAGTTAGCTTAGCAGGCCGTGCATGTGTCCAGAAAGAAGGA
trem16	ATGTTGTTTAATTGTTGCGTAAACACTTCGTAAGGCACCCTAAGGCTCTGATACGTTAGATTATGTCGTTTTGGGATGCGGATGGCTGTTTTATATGACAGAATAAAGCGTAGTAGAGGAGCTCCGTATGATGGGAGTTCTGAGGCAGAAGTTAGCTTAGCAGGCCGTGCATGTGTTCAGAAAGAAGGA
trem16	ATGTTGTTTAATTGTTGCGTAAACACTTCGTAAGGCACCGTAAGGCTCTGATACGTTAGATTATGTCGTTTTGGGATGCGGATGGCTGTTTTATATGACAGAATAAAGCGTAGTAGAGGAGCTCCGTATGATGGGAGTTCTGAGGCAGAAGTTAGCTTAGCAGGCCGTGCATGTGTTCAGAAAGAAGGA
trem8	TTGTTTTATTGTTGCGTAAACACTTCGTAAGGCACCTTAAGGCTCTGATACGTTAGATGATGTCGTTTTGGGATGCGGATGGCTGTTTTATATGACAGAATAAAGCGTAGTAGAGGAGCTCCGTATGATGGGAGTTCTGAGGCAGAAGTTAGCTTAGCAGGCCGTGCATGTGTCCAGAAAGAAGGA
trem8	TTGTTTTATTGTTGCGTAAACACTTCGTAAGGCACCTTAAGGCTCTGATACGTTAGATGATGTCGTTTTGGGATGCGGATGGCTGTTTTATATGACAGAATAAAGCGTAGTAGAGGAGCTCCGTATGATGGGAGTTCTGAGGCAGAAGTTAGCTTAGCAGGCCGTGCATGTGTCCAGAAAGAAGGA
TBEWDI49	AAACACTTCGTAAGGCACCTTAAGGCTCTGATACGTTAGATTATGTCGTTTTGGGATGCGGATGGCTGTTTTATATGACAGAATAAAGCGTAGTAGAGGAGCTCCGTATGATGGGAGTTCTGAGGCAGAAGTTAGCTTAGCAGGCCGTGCATGTGTTCAGAAAGAAGGA
TBEWDI49	AAACACTTCGTAAGGCACCTTAAGGCTCTGATACGTTAGATTATGTCGTTTTGGGATGCGGATGGCTGTTTTATATGACAGAATAAAGCGTAGTAGAGGAGCTCCGTATGATGGGAGTTCTGAGGCAGAAGTTAGCTTAGCAGGCCGTGCATGTGTTCAGAAAGAAGGA
